# Supplementary material for: A Simulation-Based Stress-Testing Framework for Evaluating the Transportability of Imaging-Derived Logistic Risk Models Across Cutaneous Lesion Phenotypes
Source: Diagnostics (Basel). 2026 Jun 24;16(13):1961. doi: 10.3390/diagnostics16131961 (PMC13359699; doi:10.3390/diagnostics16131961)
Supplement: Supplementary file 1 [file diagnostics-16-01961-s001.zip]

Archive with 1 entries (1 files):
- diagnostics-4330905-supplementary.pdf
